# Supplementary material for: PpERF17 alleviates peach fruit postharvest chilling injury under elevated CO2 by activating jasmonic acid and γ-aminobutyric acid biosynthesis
Source: Hortic Res. 2025 Jan 15;12(4):uhaf014. doi: 10.1093/hr/uhaf014 (PMC11908827; doi:10.1093/hr/uhaf014)
Supplement: Web_Material_uhaf014 [file web_material_uhaf014.zip]

Archive with 2 entries (2 files):
- Suppl Figures-HR.docx
- Suppl Tables-HR.docx
